# Supplementary material for: Effectiveness of screened ceilings over the current best practice in reducing malaria prevalence in western Kenya: a cluster randomized-controlled trial
Source: Parasitology. 2022 Apr 19;149(7):944–55. doi: 10.1017/S0031182022000415 (PMC10090608; doi:10.1017/S0031182022000415)
Supplement: Supplementary file 1 [file S0031182022000415sup.zip]

Archive with 2 entries (2 files):
- S0031182022000415sup001.docx
- S0031182022000415sup002.docx
